# Supplementary material for: Image-Based Dosimetry in Dogs and Cross-Reactivity with Human Tissues of IGF2R-Targeting Human Antibody
Source: Pharmaceuticals (Basel). 2023 Jul 8;16(7):979. doi: 10.3390/ph16070979 (PMC10384855; doi:10.3390/ph16070979)
Supplement: Supplementary file 1 [file pharmaceuticals-16-00979-s001.zip]

Archive with 1 entries (1 files):
- pharmaceuticals-2475152-supplementary.pdf
